# Supplementary material for: MicroRNA-Driven Developmental Remodeling in the Brain Distinguishes Humans from Other Primates
Source: PLoS Biol. 2011 Dec 6;9(12):e1001214. doi: 10.1371/journal.pbio.1001214 (PMC3232219; doi:10.1371/journal.pbio.1001214)
Supplement: Table S1 — Sample information. PMI, post-mortem interval in hours; RIN, RNA integrity number (Agilent 2100 Bioanalyzer system); RNA array, Affymetrix Human Gene 1.0 ST array; miRNA array, Agilent Human MicroRNA Microarray (G4471A, Agilent Technologies); RNA-seq, mRNA profiling using Illumina Genome Analyzer II; PFC, dorsolateral prefrontal cortex; CBC, cerebellar cortex. The “Experiments” column indicates in which experiments an individual's tissue samples were used. a, RNA microarray for PFC; b, RNA microarray for CBC; e, RNA-seq for PFC (pool); f, RNA-seq for CBC (pool); h, miRNA microarray for PFC; I, miRNA microarray for CBC. In the columns containing microarray information, b1 and b2 indicate which individuals were included in the 1st and 2nd experimental batches for that experiment, respectively. In the columns containing RNA-seq information, “newborn,” “young,” and “old” indicate of which age pool an individual sample was a part: newborns, young adults, or old adults. ASCVD, arteriosclerotic cardiovascular disease; HASCVD, hypertensive arteriosclerotic cardiovascular disease. (XLS) [file pbio.1001214.s010.xls]

## Sheet: Sheet1
	Species	Experi-ments	Age of subject		Sex	PMI	RIN PFC	RIN CBC	RNA array PFC	RNA array CBC	RNA-seq PFC	RNA-seq CBC	miRNA array PFC	miRNA array CBC	Cause of death
			Year	Day
1	Homo sapiens	a;b;e;f;h;i	0	2	m	3	8	7.2	b1;b2	b1;b2	newborn	newborn	b1;b2	b1;b2	complications of prematurity
2	Homo sapiens	a;b;e;f;h;i	0	4	m	5	8.8	7.8	b1	b1	newborn	newborn	b1	b1	congenital heart defect
3	Homo sapiens	e;f	0	15	f		9.1	8.3			newborn	newborn			NA
4	Homo sapiens	a;b;e;f;h;i	0	19	f	14	7.1	7.5	b2	b2	newborn	newborn	b2	b2	pneumonia associated with meconium aspiration
5	Homo sapiens	a;e;f;h;i	0	34	m	7	7.9	6.9	b1		newborn	newborn	b2	b2	idiopathic pulmonary hemorrhage
6	Homo sapiens	a;b;h;i	0	94	m	12	7.7	7.3	b2	b2			b1	b1	bronchopneumania
7	Homo sapiens	b	0	196	f	24	7.8	7.9		b1					sudden infant death syndrome
8	Homo sapiens	a	0	204	m	6	8.4	7.2	b1						sudden infant death syndrome
9	Homo sapiens	a;b;h;i	1	78	m	19	7.6	7.4	b2	b2			b2	b2	Asthma
10	Homo sapiens	a;b;h;i	2	57	f	21	7.5	7.5	b2	b2			b1	b1	acute myocarditis
11	Homo sapiens	a;b;h;i	4	170	f	21	7.7	7.9	b2	b2			b1;b2	b1;b2	lymphocytic myocarditis
12	Homo sapiens	a;b	8	2	m	5	8.3	8.1	b1	b1					cardiac arrhythmia
13	Homo sapiens	b	10	262	f	22		7.6		b2					accident, hanging
14	Homo sapiens	a;b	13	360	m	13	8.3	8.1	b1	b1					hanging
15	Homo sapiens	e;f	16	125	m		8.3	8.2			young	young			NA
16	Homo sapiens	a	16	271	m	15	9.1	7.6	b2		young	young			accident, drowning
17	Homo sapiens	e;f	18	38	m		good	good			young	young			NA
18	Homo sapiens	e;f	19	69	f		good	good			young	young			NA
19	Homo sapiens	e;f	20	255	m		8.7	8.9			young	young			Accident, lightning striking
20	Homo sapiens	a;b;h;i	22	334	m	4	7.3	7.6	b2	b2			b2	b2	ASCVD
21	Homo sapiens	a;b;h;i	25	152	m	19	9.2	8.9	b1	b1			b1	b1	Asthma
22	Homo sapiens	a;b	39	74	m	12	7.9	7.8	b2	b2					HASCVD
23	Homo sapiens	a;b	53	112	m	17	8.3	8.5	b1	b1					ASCVD
24	Homo sapiens	a;b	58	34	m	9	8.4	8.6	b2	b2					HASCVD
25	Homo sapiens	a;b;h;i	66	0	m	10	8.6	8.7	b1	b1			b1;b2	b1;b2	ruptured abdominal aneurysm aorta
26	Homo sapiens	a;b	78	222	f	3	8	7.8	b2	b2					natural
27	Homo sapiens	a;b;h;i	80	0	m	7	8.6	8.2	b1	b1			b1;b2	b1;b2	ventricular fibrillation
28	Homo sapiens	a;b;e;f;h;i	88	0	m	7	7.7	7.3	b1	b1	old	old			euthanasia
29	Homo sapiens	e;f	90	0	f		7.8	7.6			old	old			NA
30	Homo sapiens	a;b	90	0	f	4	7.8	7.9	b2	b2					natural
31	Homo sapiens	e;f	96	0	m		7.3	7.1			old	old			NA
32	Homo sapiens	e;f	97	0	f		8.4	8			old	old			NA
33	Homo sapiens	a;b;e;f	98	0	m	9	7.3	7.5	b1;b2	b1;b2	old	old			cardiac tamponade due to bleeding from aorta fissure
34	Pan troglodytes	a;b;e;f;h;i	0	0	m	-	7.5	7.4	b1	b1	newborn	newborn	b1;b2	b1;b2	stillbirth
35	Pan troglodytes	a;b;e;f;h;i	0	1	f	-	7.2	7.7	b1	b1	newborn	newborn	b1;b2	b1;b2	stillbirth
36	Pan troglodytes	b	0	7	m	-	-	4.2		b1					NA
37	Pan troglodytes	a;b;e;f;h;i	0	8	m	-	7.7	6.4	b1	b1	newborn	newborn	b2	b2	NA
38	Pan troglodytes	a;b;e;f;h;i	0	39	m	-	7	6.6	b1	b1	newborn	newborn	b1;b2	b1;b2	NA
39	Pan troglodytes	b;e;f;h;i	0	45	f	-	-	5.2		b1	newborn	newborn	b2	b2	NA
40	Pan troglodytes	a;b;h;i	1	160	f	-	7	6.3	b1	b1			b1;b2	b1;b2	NA
41	Pan troglodytes	a;b;e;f;h;i	6	123	f	-	6.4	6.1	b1	b1	young	young	b1	b1	NA
42	Pan troglodytes	a	6	257	f	-	8.6	-	b1						NA
43	Pan troglodytes	a;b;e;f;h;i	11	346	m	-	6.5	7.5	b1	b1	young	young	b1	b1	NA
44	Pan troglodytes	a;b;e;f;h;i	12	35	m	-	7.5	7.9	b1	b1	young	young	b2	b2	chocked after anestesia
45	Pan troglodytes	a	12	120	m	-	5.9	-	b1						euthanasia
46	Pan troglodytes	a;b;e;f;h;i	35	9	m	-	6.3	7.4	b1	b1	young	young	b1	b1	NA
47	Pan troglodytes	a;b;e;f;h;i	44	71	f	-	6	7.4	b1	b1	young	young	b1;b2	b1;b2	anemia (clinical)
48	Macaca mulatta	a;b	0	-30	m	-			b2	b2					-
49	Macaca mulatta	a;b	0	-15	m	-			b2	b2					-
50	Macaca mulatta	e;f	0	1	m	-	8.3	6.7			newborn	newborn			-
51	Macaca mulatta	e;f;h;i	0	1	m	-	8.6	8.6			newborn	newborn	b2	b2	-
52	Macaca mulatta	a;b;e;f;h;i	0	1	m	-	8.9	9.1	b2	b2	newborn	newborn	b1	b1	-
53	Macaca mulatta	e;f	0	2	f	-	8.3	good			newborn	newborn			-
54	Macaca mulatta	a;b;e;f;h;i	0	7	m	-	8.7	9.9	b2	b2	newborn	newborn	b1	b1	-
55	Macaca mulatta	a;b;h;i	0	16	m	-	9.1	9.8	b1;b2	b1			b1	b1	-
56	Macaca mulatta	a;b	0	20	m	-	9.9	9.7	b1	b1					-
57	Macaca mulatta	a;b;h;i	0	22	m	-	9.3	9.5	b2	b2			b2	b2	-
58	Macaca mulatta	a;b	0	151	m	-	9.1	9	b2	b2					-
59	Macaca mulatta	a;b;h;i	0	153	m	-	9.8	9	b1	b1			b2	b2	-
60	Macaca mulatta	a;b	0	179	m	-	9.5	8.9	b2	b2					-
61	Macaca mulatta	a;b;h;i	0	207	m	-	9.7	9	b1	b1			b2	b2	-
62	Macaca mulatta	a;b	0	237	m	-	9	8.9	b2	b2					-
63	Macaca mulatta	a;b;h;i	0	310	m	-	9.5	7.8	b1	b1			b2	b2	-
64	Macaca mulatta	a;b;h;i	1	84	m	-	9.2	8.8	b2	b2			b1	b1	-
65	Macaca mulatta	a;b	1	242	m	-	8.6	8.2	b2	b2					-
66	Macaca mulatta	a;b;h;i	2	9	m	-	9	9.8	b1	b1			b2	b2	-
67	Macaca mulatta	a;b	3	40	m	-	8.7	9.2	b2	b2					-
68	Macaca mulatta	a;b;h;i	4	27	m	-	9	9.7					b1	b1	-
69	Macaca mulatta	a;b;e;f;h;i	8	16	m	-	8.7	9.1	b2	b2	young	young	b2	b2	-
70	Macaca mulatta	a;b;e;f;h;i	9	104	m	-	9	8.2	b1	b1	young	young	b1	b1	-
71	Macaca mulatta	e;f	10	328	m	-	8.3	good			young	young			-
72	Macaca mulatta	e;f	11	346	m	-	good	good			young	young			-
73	Macaca mulatta	e;f	14	21	m	-	good	good			young	young			-
74	Macaca mulatta	a;b	15	3	m	-	8.1	8.2	b2	b2					-
75	Macaca mulatta	a;b	20	91	m	-	9	8.6	b1	b1					-
76	Macaca mulatta	a	21	8	m	-	8.7		b2						-
77	Macaca mulatta	a;b;h;i	22	74	m	-	8.5	8.9	b1	b1			b1	b1	-
78	Macaca mulatta	a	25	0	f	5	8.8		b2						-
79	Macaca mulatta	a;b	25	166	f	-	8.2	7.9	b2	b2					-
80	Macaca mulatta	a;b;h;i	26	28	m	-	8.8	9.1	b1	b1			b2	b2	-
81	Macaca mulatta	a;b;h;i	28	0	f	-	7.8	9	b1;b2	b1			b1	b1	-
