# Supplementary material for: MicroRNA-Driven Developmental Remodeling in the Brain Distinguishes Humans from Other Primates
Source: PLoS Biol. 2011 Dec 6;9(12):e1001214. doi: 10.1371/journal.pbio.1001214 (PMC3232219; doi:10.1371/journal.pbio.1001214)
Supplement: Table S2 — Numbers of differentially and non-differentially expressed genes. Genes were sorted into categories based on three tests: (a) age-test, applied per species; (b) differential-expression test, applied for each species comparison; and (c) differential-expression test using standardized data (removing constitutive expression differences among species), applied for each species comparison (Text S1). All p values are based on the F test. “No difference” indicates genes with no evidence for divergence. (XLS) [file pbio.1001214.s011.xls]

## Sheet: Sheet1
Region	Categories			Number	Criteria
	Type	Change with age	Divergence		Age-test	Differential-expression test	Pattern test
PFC	Total	-	-	12447	-	-	-
PFC	-	Change	-	6234	p<0.001 in ≥1 species	-	-
PFC	I	Constant	Constitutive	2286	p>0.01 in all species	p<0.001 in ≥1 species pair	p>0. 01 in all species pairs
PFC	II	Change	Constitutive	2761	p<0.001 in ≥1 species	p<0.001 in ≥1 species pair	p>0. 01 in all species pairs
PFC	III	Change	Pattern	1504	p<0.001 in ≥1 species	p<0.001 in ≥1 species pair	p<0.001 in ≥1 species pair
PFC	-	Constant	No difference	1348	p>0.01 in all species	p>0. 001 in all species pairs	p>0. 001 in all species pairs
PFC	-	Change	No difference	893	p<0.001 in ≥1 species	p>0. 001 in all species pairs	p>0. 001 in all species pairs
CBC	Total	-	-	12853	-	-	-
CBC	-	Change	-	5526	p<0.001 in ≥1 species	-	-
CBC	I	Constant	Constitutive	2704	p>0.01 in all species	p<0.001 in ≥1 species pair	p>0. 01 in all species pairs
CBC	II	Change	Constitutive	2753	p<0.001 in ≥1 species	p<0.001 in ≥1 species pair	p>0. 01 in all species pairs
CBC	III	Change	Pattern	1073	p<0.001 in ≥1 species	p<0.001 in ≥1 species pair	p<0.001 in ≥1 species pair
CBC	-	Constant	No difference	1840	p>0.01 in all species	p>0. 001 in all species pairs	p>0. 001 in all species pairs
CBC	-	Change	No difference	717	p<0.001 in ≥1 species	p>0. 001 in all species pairs	p>0. 001 in all species pairs
