# Supplementary material for: MicroRNA-Driven Developmental Remodeling in the Brain Distinguishes Humans from Other Primates
Source: PLoS Biol. 2011 Dec 6;9(12):e1001214. doi: 10.1371/journal.pbio.1001214 (PMC3232219; doi:10.1371/journal.pbio.1001214)
Supplement: Table S3 — Comparison of human versus chimpanzee divergence. Median human-chimpanzee branch length ratios across different divergent gene sets. Positive values indicate longer human branches, and negative values indicate longer chimpanzee branches. We tested log2 transformed branch length ratio distributions for median = 0 using the Wilcoxon test. The upper and lower bounds of the 95% confidence interval for the median were estimated by bootstrapping genes within each set 1,000 times. The test was applied under various conditions: using all samples, the full gene sets, chronological ages (“full”); using gene sets equalized for mean brain expression level differences (“equalized expression”); after correcting for life-history differences among species (“normalized life-history”); and using the same number of individuals per species (“same number of indv.”). The first two rows show results for all expressed; in this case, both constitutive and pattern differences contribute to species divergence. (XLS) [file pbio.1001214.s012.xls]

## Sheet: Sheet1
Dataset	Region	Divergence type	Median human-chimpanzee ratio*	Wilcoxon test p-value	Number of genes	95% CI lower*	95% CI upper*
mRNA, full (all genes)	CBC	-	-1.1	2.3e-07	12853	-1.14	-1.05
	PFC	-	1.2	1.9e-19	12447	1.13	1.27
mRNA, full	CBC	I	-1.3	6e-08	2704	-1.42	-1.19
	CBC	II	-1	0.84	2753	-1.12	-0.86
	CBC	III	3.5	0	1073	3.08	4.03
	PFC	I	-1.4	7.1e-06	2286	-1.5	-1.2
	PFC	II	1.6	4.4e-16	2761	1.4	1.77
	PFC	III	5.2	0	1504	4.66	5.85
mRNA, equalized expression	CBC	I	-1.3	0.0024	1046	-1.53	-1.08
	CBC	II	1	0.44	1046	0.72	1.23
	CBC	III	3.5	0	1046	3.09	4.03
	PFC	I	-1.2	0.005	1219	-1.38	-1.01
	PFC	II	1.7	1.7e-07	1219	1.4	2.11
	PFC	III	5	0	1219	4.51	5.56
mRNA, normalized life-history	CBC	I	-1.4	1.3e-09	2732	-1.53	-1.26
	CBC	II	-1.3	0.002	3072	-1.39	-1.21
	CBC	III	2.2	3.9e-14	850	1.79	2.66
	PFC	I	-1.5	3.6e-07	2315	-1.62	-1.35
	PFC	II	1.1	0.12	3164	0.98	1.21
	PFC	III	3	0	902	2.63	3.49
mRNA, same number of indv.	CBC	I	-1.3	0.061	1215	-1.47	-1.06
	CBC	II	1.1	0.0098	1366	0.9	1.4
	CBC	III	4.2	1.7e-07	140	2.83	6.16
	PFC	I	-1.4	0.059	1419	-1.54	-1.13
	PFC	II	2.2	0	1409	1.79	2.61
	PFC	III	10	0	223	6.63	13.07
miRNA, full	CBC	I	4.4	0.3	7	0.1	22.5
	CBC	II	-1.3	0.22	46	-1.7	-0.56
	CBC	III	3.9	0.015	15	1.55	9.15
	PFC	I	2.3	0.33	15	0.43	9.38
	PFC	II	3.3	0.0017	61	2.17	7.26
	PFC	III	24	1.1e-05	19	6.17	47.39
miRNA, normalized life-history	CBC	I	1.5	0.27	13	0.47	6.46
	CBC	II	-2.6	0.022	47	-2.71	-2.17
	CBC	III	-1.7	0.84	8	-2.09	2.88
	PFC	I	5.4	0.1	11	0.35	12.89
	PFC	II	2.6	0.038	59	1.12	5.87
	PFC	III	12	0.00098	11	7.04	44.66
miRNA, same number of indv.	CBC	I	-1.2	0.49	19	-1.43	1.9
	CBC	II	-1.6	0.7	48	-1.82	-0.68
	CBC	III	4.3	0.22	7	0.37	43.93
	PFC	I	2.8	0.23	19	0.25	21.31
	PFC	II	7.4	0.00065	53	1.59	17.22
	PFC	III	8.3	0.002	15	1.5	12.56
TF, full	CBC	I	-2.9	0.0038	119	-3.08	-2.09
	CBC	II	1	0.78	115	0.4	2.02
	CBC	III	4.9	7e-05	52	3.17	8.37
	PFC	I	1.2	0.71	81	0.38	3.55
	PFC	II	1.8	0.058	128	1.12	3.28
	PFC	III	4.8	6.1e-10	68	3.65	8.13
TF, normalized life-history	CBC	I	-3.6	0.0015	119	-3.75	-3.11
	CBC	II	-1.3	0.61	133	-1.69	-0.52
	CBC	III	4.4	0.0093	33	1.4	8.62
	PFC	I	1.2	0.4	80	0.26	3.06
	PFC	II	-1	0.92	143	-1.38	-0.3
	PFC	III	3.5	0.00034	39	1.88	6.59
TF, same number of indv.	CBC	I	-4.4	0.02	47	-4.48	-3.81
	CBC	II	3.2	0.088	63	0.68	4.7
	CBC	III	23	0.62	5	-0.09	85.05
	PFC	I	-2.9	0.14	43	-3.13	-2.62
	PFC	II	3.1	0.0061	55	1.98	5.26
	PFC	III	24	0.0078	8	5.34	58.65
