# Supplementary material for: MicroRNA-Driven Developmental Remodeling in the Brain Distinguishes Humans from Other Primates
Source: PLoS Biol. 2011 Dec 6;9(12):e1001214. doi: 10.1371/journal.pbio.1001214 (PMC3232219; doi:10.1371/journal.pbio.1001214)
Supplement: Table S4 — Functional characteristics of divergent gene types. Kyoto Encyclopedia of Genes and Genomes (KEGG) and Gene Ontology biological process (GO) categories in which a divergent gene set shows enrichment, compared to the other categories (the background). “Test” and “Other” indicate the number of genes in a functional category belonging to the tested gene set or the background, respectively. HT, one-sided hypergeometric test. (XLS) [file pbio.1001214.s013.xls]

## Sheet: Sheet1
Brain region	Database	Divergence type	Category	Test	Other	HT p-value	Bonferroni correction
PFC	KEGG	I	Spliceosome	20	13	0.00044	0.0044
		II	Acute myeloid leukemia	12	5	0.0017	0.034
		III	Neuroactive ligand-receptor interaction	34	15	5.8e-07	1.2e-05
			Calcium signaling pathway	25	19	0.0022	0.046
	GO	I	RNA processing	72	71	1.8e-06	0.00053
			mRNA processing	47	44	5.3e-05	0.015
			RNA splicing	41	36	6.5e-05	0.019
			Proteasomal ubiquitin-dependent protein catabolic process	19	9	9.1e-05	0.027
			mRNA metabolic process	49	49	0.00011	0.032
			Nuclear mRNA splicing, via spliceosome	28	20	0.00012	0.035
			RNA splicing, via transesterification reactions	28	20	0.00012	0.035
			Gene expression	293	499	0.00017	0.048
		II	-
		III	Locomotion	60	52	1.8e-05	0.0074
			Rhythmic process	19	6	2.5e-05	0.01
			Behavior	53	47	8.4e-05	0.034
			Cell communication	337	517	0.00017	0.067
			Signal transduction	307	466	0.00022	0.089
			Regulation of synaptic transmission	26	16	0.00024	0.095
CBC	KEGG	I	Spliceosome	16	12	0.0025	0.02
			RNA degradation	11	6	0.0033	0.026
		II	-
		III	-
	GO	I	Gene expression	285	386	1.3e-11	3.5e-09
			Nucleobase, nucleoside, nucleotide and nucleic acid metabolic process	304	438	4.2e-10	1.1e-07
			RNA processing	68	46	4.9e-10	1.3e-07
			Cellular metabolic process	515	882	1.5e-09	4.1e-07
			RNA metabolic process	201	261	6e-09	1.6e-06
			Nitrogen compound metabolic process	320	489	1.8e-08	4.7e-06
			Metabolic process	552	988	5.9e-08	1.6e-05
			Macromolecule biosynthetic process	255	389	1.4e-06	0.00037
			Translation	50	44	1.2e-05	0.0033
			Biosynthetic process	302	496	1.3e-05	0.0035
			Ribosome biogenesis	18	6	1.8e-05	0.0048
			Cellular biosynthetic process	299	493	2e-05	0.0052
			rRNA processing	15	4	3.4e-05	0.0089
			rRNA metabolic process	15	4	3.4e-05	0.0089
			mRNA processing	34	30	0.00033	0.087
		II	Anatomical structure morphogenesis	106	136	0.00025	0.083
		III	Response to external stimulus	77	72	6.7e-06	0.0024
			Response to hypoxia	23	11	7.5e-05	0.027
			Response to hormone stimulus	37	28	0.00015	0.053
			Response to organic substance	62	63	0.00026	0.092
