# Supplementary material for: MicroRNA-Driven Developmental Remodeling in the Brain Distinguishes Humans from Other Primates
Source: PLoS Biol. 2011 Dec 6;9(12):e1001214. doi: 10.1371/journal.pbio.1001214 (PMC3232219; doi:10.1371/journal.pbio.1001214)
Supplement: Table S5 — Expression divergence-sequence divergence correlations in PFC. Spec., species-specific divergence represents the number of mutations assigned to one of three species in a regulatory region; Pan-mam., pan-mammalian divergence, calculated as the negative Phastcons score; Prom, proximal promoter based on Ensembl; Prom2, proximal promoter based on regions identified by H3K4me3 marks in human PFC [19]; 3utr, 3′UTR based on Ensembl; Enhmec and Enhuni, putative enhancer based on the chromatin modification marks identified by the Encode project in Hmec or multiple cell lines, respectively [18]; Enhmus, putative enhancer based CBP ChIP-Seq experiments in the mouse brain [20]. See Materials and Methods for details. Significant correlations are marked bold. No correction for multiple testing was performed. Brown marked rows show correlation between type III divergence in PFC and pan-mammalian sequence divergence. (XLS) [file pbio.1001214.s014.xls]

## Sheet: Sheet1
Species	Expression divergence type	Sequence divergence type	Genomic region	Spearman's rho	p-value	Number of genes
human	I	spec.	prom	0.11	0.00106	942
human	II	spec.	prom	0.05	0.147	936
human	III	spec.	prom	0.01	0.808	954
human	I	pan-mam.	prom	0	0.976	1218
human	II	pan-mam.	prom	-0.05	0.112	1219
human	III	pan-mam.	prom	-0.07	0.0203	1219
human	I	spec.	prom2	0.03	0.441	780
human	II	spec.	prom2	0.04	0.232	879
human	III	spec.	prom2	0.02	0.609	844
human	I	pan-mam.	prom2	0.02	0.466	948
human	II	pan-mam.	prom2	-0.04	0.154	1051
human	III	pan-mam.	prom2	-0.01	0.748	1034
human	I	spec.	3utr	0.02	0.695	387
human	II	spec.	3utr	-0.03	0.537	509
human	III	spec.	3utr	-0.07	0.125	555
human	I	pan-mam.	3utr	0.03	0.346	1054
human	II	pan-mam.	3utr	-0.01	0.738	1133
human	III	pan-mam.	3utr	-0.05	0.0755	1104
human	I	spec.	enhhmec	-0.09	0.018	657
human	II	spec.	enhhmec	0	0.937	721
human	III	spec.	enhhmec	-0.05	0.148	752
human	I	pan-mam.	enhhmec	0.08	0.0381	750
human	II	pan-mam.	enhhmec	-0.02	0.667	820
human	III	pan-mam.	enhhmec	-0.02	0.531	879
human	I	spec.	enhuni	-0.05	0.332	455
human	II	spec.	enhuni	-0.04	0.411	489
human	III	spec.	enhuni	-0.04	0.371	549
human	I	pan-mam.	enhuni	0.01	0.753	550
human	II	pan-mam.	enhuni	-0.03	0.404	609
human	III	pan-mam.	enhuni	-0.03	0.396	667
human	I	spec.	enhmus	0.07	0.606	50
human	II	spec.	enhmus	0.13	0.142	129
human	III	spec.	enhmus	-0.02	0.851	151
human	I	pan-mam.	enhmus	0.12	0.373	56
human	II	pan-mam.	enhmus	-0.07	0.425	141
human	III	pan-mam.	enhmus	-0.11	0.163	161
chimp.	I	spec.	prom	0.01	0.677	903
chimp.	II	spec.	prom	-0.05	0.136	907
chimp.	III	spec.	prom	0.04	0.233	934
chimp.	I	pan-mam.	prom	-0.03	0.364	1218
chimp.	II	pan-mam.	prom	0.04	0.172	1219
chimp.	III	pan-mam.	prom	0.13	4.92e-06	1219
chimp.	I	spec.	prom2	0.02	0.633	781
chimp.	II	spec.	prom2	0.01	0.743	863
chimp.	III	spec.	prom2	0.04	0.306	833
chimp.	I	pan-mam.	prom2	-0.04	0.207	948
chimp.	II	pan-mam.	prom2	0.02	0.621	1051
chimp.	III	pan-mam.	prom2	0.12	0.000191	1034
chimp.	I	spec.	3utr	-0.07	0.178	395
chimp.	II	spec.	3utr	0.06	0.182	503
chimp.	III	spec.	3utr	0.09	0.042	557
chimp.	I	pan-mam.	3utr	-0.02	0.507	1054
chimp.	II	pan-mam.	3utr	0.03	0.345	1133
chimp.	III	pan-mam.	3utr	0.08	0.00684	1104
chimp.	I	spec.	enhhmec	0.01	0.799	659
chimp.	II	spec.	enhhmec	0	0.923	717
chimp.	III	spec.	enhhmec	-0.01	0.747	744
chimp.	I	pan-mam.	enhhmec	0.02	0.625	750
chimp.	II	pan-mam.	enhhmec	0.01	0.835	820
chimp.	III	pan-mam.	enhhmec	0.08	0.0235	879
chimp.	I	spec.	enhuni	0.05	0.292	460
chimp.	II	spec.	enhuni	-0.04	0.326	482
chimp.	III	spec.	enhuni	-0.04	0.341	535
chimp.	I	pan-mam.	enhuni	-0.01	0.829	550
chimp.	II	pan-mam.	enhuni	0.01	0.833	609
chimp.	III	pan-mam.	enhuni	0.04	0.33	667
chimp.	I	spec.	enhmus	0.25	0.0785	51
chimp.	II	spec.	enhmus	-0.15	0.101	124
chimp.	III	spec.	enhmus	-0.06	0.473	148
chimp.	I	pan-mam.	enhmus	0.15	0.254	56
chimp.	II	pan-mam.	enhmus	0.06	0.489	141
chimp.	III	pan-mam.	enhmus	0.21	0.00857	161
macaque	I	spec.	prom	0.06	0.0489	936
macaque	II	spec.	prom	0.14	1.68e-05	938
macaque	III	spec.	prom	0.02	0.512	963
macaque	I	pan-mam.	prom	0.04	0.14	1218
macaque	II	pan-mam.	prom	0.08	0.00735	1219
macaque	III	pan-mam.	prom	0.08	0.00372	1219
macaque	I	spec.	prom2	-0.01	0.684	771
macaque	II	spec.	prom2	-0.03	0.391	865
macaque	III	spec.	prom2	-0.02	0.486	839
macaque	I	pan-mam.	prom2	0.03	0.293	948
macaque	II	pan-mam.	prom2	0.15	7.74e-07	1051
macaque	III	pan-mam.	prom2	0.04	0.217	1034
macaque	I	spec.	3utr	-0.07	0.156	404
macaque	II	spec.	3utr	0.11	0.01	513
macaque	III	spec.	3utr	0.05	0.199	557
macaque	I	pan-mam.	3utr	0.01	0.792	1054
macaque	II	pan-mam.	3utr	0.08	0.00491	1133
macaque	III	pan-mam.	3utr	0.09	0.00196	1104
macaque	I	spec.	enhhmec	0.01	0.845	656
macaque	II	spec.	enhhmec	0.01	0.838	722
macaque	III	spec.	enhhmec	0.03	0.49	759
macaque	I	pan-mam.	enhhmec	-0.09	0.0145	750
macaque	II	pan-mam.	enhhmec	0.03	0.387	820
macaque	III	pan-mam.	enhhmec	0.03	0.408	879
macaque	I	spec.	enhuni	-0.03	0.585	457
macaque	II	spec.	enhuni	0.03	0.5	486
macaque	III	spec.	enhuni	-0.03	0.458	543
macaque	I	pan-mam.	enhuni	-0.01	0.802	550
macaque	II	pan-mam.	enhuni	0.07	0.0694	609
macaque	III	pan-mam.	enhuni	0.02	0.523	667
macaque	I	spec.	enhmus	0.18	0.185	54
macaque	II	spec.	enhmus	0.05	0.548	128
macaque	III	spec.	enhmus	0	0.958	145
macaque	I	pan-mam.	enhmus	-0.2	0.142	56
macaque	II	pan-mam.	enhmus	0.11	0.18	141
macaque	III	pan-mam.	enhmus	0.02	0.755	161
