# Supplementary material for: MicroRNA-Driven Developmental Remodeling in the Brain Distinguishes Humans from Other Primates
Source: PLoS Biol. 2011 Dec 6;9(12):e1001214. doi: 10.1371/journal.pbio.1001214 (PMC3232219; doi:10.1371/journal.pbio.1001214)
Supplement: Table S7 — Micro RNAs with target enrichment among PFC type III genes. Micro RNAs showing predicted target enrichment among PFC type III genes, compared to the other divergent gene types (the background). In total 596 miRNAs in the TargetScan table were tested (Text S1) and only those passing the p<0.05 cutoff are shown. “Test” and “Other” indicate the number of genes in a functional category belonging to the tested gene set or the background, respectively. HT, one-sided hypergeometric test; FDR, false discovery rate estimated from 1,000 permutations, indicating the average number of genes expected to appear significant at a p value cutoff by chance. (XLS) [file pbio.1001214.s016.xls]

## Sheet: Sheet1
miRNA	Test	Other	HT p-value	FDR
hsa-miR-548c-3p	203	211	2.6e-05	0
hsa-miR-548b-3p	38	7	7.04e-05	0
hsa-miR-218	117	110	0.000388	0
hsa-miR-671-5p	45	20	0.000408	0
hsa-miR-524-5p	204	239	0.000426	0
hsa-miR-520d-5p	204	239	0.000426	0
hsa-miR-940	59	38	0.000663	0
hsa-miR-320b	87	76	0.000988	0
hsa-miR-320c	87	76	0.000988	0
hsa-miR-320d	87	76	0.000988	0
hsa-miR-320a	87	76	0.000988	0
hsa-miR-548o	64	47	0.00112	0
hsa-miR-1323	64	47	0.00112	0
hsa-miR-1284	51	33	0.00155	0
hsa-miR-212	53	36	0.00173	0
hsa-miR-132	53	36	0.00173	0
hsa-miR-200a	85	79	0.00216	0
hsa-miR-141	85	79	0.00216	0
hsa-miR-330-3p	90	86	0.00219	0
hsa-miR-568	49	33	0.00242	0.05
hsa-miR-208a	24	6	0.00246	0.05
hsa-miR-208b	24	6	0.00246	0.05
hsa-miR-636	83	78	0.00271	0.05
hsa-miR-944	83	78	0.00271	0.05
hsa-miR-28-3p	20	3	0.00289	0.04
hsa-miR-608	32	15	0.00325	0.04
hsa-miR-499-5p	40	24	0.00331	0.04
hsa-miR-612	38	22	0.00352	0.04
hsa-miR-1285	38	22	0.00352	0.04
hsa-miR-101	95	97	0.00354	0.03
hsa-miR-1827	65	57	0.00432	0.03
hsa-miR-655	85	85	0.00459	0.03
hsa-miR-130b	108	119	0.00497	0.03
hsa-miR-130a	108	119	0.00497	0.03
hsa-miR-301b	108	119	0.00497	0.03
hsa-miR-454	108	119	0.00497	0.03
hsa-miR-301a	108	119	0.00497	0.03
hsa-miR-29b	124	146	0.00666	0.05
hsa-miR-29c	124	146	0.00666	0.05
hsa-miR-29a	124	146	0.00666	0.05
hsa-miR-1304	28	14	0.007	0.05
hsa-miR-363	103	115	0.00704	0.05
hsa-miR-92a	103	115	0.00704	0.05
hsa-miR-32	103	115	0.00704	0.05
hsa-miR-25	103	115	0.00704	0.05
hsa-miR-367	103	115	0.00704	0.05
hsa-miR-92b	103	115	0.00704	0.05
hsa-miR-1231	19	5	0.00728	0.04
hsa-miR-559	74	74	0.0079	0.04
hsa-miR-548c-5p	74	74	0.0079	0.04
hsa-miR-548a-5p	74	74	0.0079	0.04
hsa-miR-548j	74	74	0.0079	0.04
hsa-miR-548d-5p	74	74	0.0079	0.04
hsa-miR-548i	74	74	0.0079	0.04
hsa-miR-548b-5p	74	74	0.0079	0.04
hsa-miR-548h	74	74	0.0079	0.04
hsa-miR-539	67	65	0.00874	0.05
hsa-miR-425	27	14	0.00898	0.05
hsa-miR-18a	33	21	0.00923	0.05
hsa-miR-18b	33	21	0.00923	0.05
hsa-miR-1276	33	21	0.00923	0.05
hsa-miR-1224-3p	25	12	0.00936	0.05
hsa-miR-888	41	31	0.00961	0.05
hsa-miR-122	23	10	0.00966	0.05
hsa-miR-592	20	7	0.00982	0.05
hsa-miR-1257	20	7	0.00982	0.05
hsa-miR-206	92	102	0.00984	0.05
hsa-miR-1	92	102	0.00984	0.05
hsa-miR-613	92	102	0.00984	0.05
hsa-miR-513b	67	66	0.00989	0.04
hsa-miR-1283	81	86	0.00994	0.04
hsa-miR-508-3p	40	30	0.01	0.04
hsa-miR-338-5p	95	108	0.0115	0.06
hsa-miR-410	66	66	0.0117	0.05
hsa-miR-369-3p	66	66	0.0117	0.05
hsa-miR-1206	25	13	0.0118	0.05
hsa-miR-205	49	43	0.0123	0.05
hsa-miR-103	72	75	0.0124	0.05
hsa-miR-107	72	75	0.0124	0.05
hsa-miR-142-5p	83	91	0.0124	0.05
hsa-miR-124	183	247	0.0124	0.05
hsa-miR-506	183	247	0.0124	0.05
hsa-miR-610	16	4	0.0125	0.05
hsa-miR-495	93	106	0.0127	0.05
hsa-miR-486-5p	21	9	0.0127	0.05
hsa-miR-22	55	53	0.0158	0.07
hsa-miR-654-5p	18	7	0.0168	0.07
hsa-miR-541	18	7	0.0168	0.07
hsa-miR-517a	7	-2	0.0177	0.08
hsa-miR-517c	7	-2	0.0177	0.08
hsa-miR-628-5p	28	19	0.0197	0.08
hsa-miR-137	132	172	0.0206	0.09
hsa-miR-512-3p	41	36	0.021	0.09
hsa-miR-520c-5p	26	17	0.0213	0.09
hsa-miR-519c-5p	26	17	0.0213	0.09
hsa-miR-519b-5p	26	17	0.0213	0.09
hsa-miR-518d-5p	26	17	0.0213	0.09
hsa-miR-526a	26	17	0.0213	0.09
hsa-miR-486-3p	30	22	0.0218	0.08
hsa-miR-33a	43	39	0.0219	0.08
hsa-miR-33b	43	39	0.0219	0.08
hsa-miR-217	40	35	0.022	0.08
hsa-miR-516a-3p	39	34	0.0231	0.09
hsa-miR-153	82	96	0.0237	0.09
hsa-miR-136	28	20	0.0237	0.09
hsa-miR-656	78	90	0.0238	0.09
hsa-miR-1183	34	28	0.0253	0.09
hsa-miR-548d-3p	90	109	0.0256	0.09
hsa-miR-548g	57	60	0.0261	0.09
hsa-miR-331-3p	19	10	0.027	0.1
hsa-miR-490-5p	17	8	0.0283	0.1
hsa-miR-509-3p	16	7	0.0288	0.11
hsa-miR-625	14	5	0.0294	0.11
hsa-miR-617	14	5	0.0294	0.11
hsa-miR-129-3p	47	47	0.0303	0.11
hsa-miR-543	68	78	0.0318	0.11
hsa-miR-891b	29	23	0.032	0.11
hsa-miR-326	45	45	0.0335	0.12
hsa-miR-330-5p	45	45	0.0335	0.12
hsa-miR-26b	91	114	0.0343	0.12
hsa-miR-1297	91	114	0.0343	0.12
hsa-miR-26a	91	114	0.0343	0.12
hsa-miR-499-3p	44	44	0.0353	0.12
hsa-miR-1179	36	33	0.0357	0.12
hsa-miR-1302	17	9	0.0358	0.12
hsa-miR-381	102	132	0.0364	0.12
hsa-miR-300	102	132	0.0364	0.12
hsa-miR-1267	16	8	0.0368	0.12
hsa-miR-500	29	24	0.0376	0.13
hsa-miR-876-3p	15	7	0.0376	0.12
hsa-miR-152	74	89	0.0381	0.12
hsa-miR-148a	74	89	0.0381	0.12
hsa-miR-148b	74	89	0.0381	0.12
hsa-miR-649	21	14	0.0383	0.12
hsa-miR-1225-3p	14	6	0.0383	0.12
hsa-miR-1269	14	6	0.0383	0.12
hsa-miR-220b	25	19	0.0385	0.12
hsa-miR-489	25	19	0.0385	0.12
hsa-miR-876-5p	25	19	0.0385	0.12
hsa-miR-520a-3p	83	103	0.0387	0.12
hsa-miR-373	83	103	0.0387	0.12
hsa-miR-520b	83	103	0.0387	0.12
hsa-miR-302b	83	103	0.0387	0.12
hsa-miR-302d	83	103	0.0387	0.12
hsa-miR-302a	83	103	0.0387	0.12
hsa-miR-302c	83	103	0.0387	0.12
hsa-miR-520e	83	103	0.0387	0.12
hsa-miR-520d-3p	83	103	0.0387	0.12
hsa-miR-302e	83	103	0.0387	0.12
hsa-miR-520c-3p	83	103	0.0387	0.12
hsa-miR-372	83	103	0.0387	0.12
hsa-miR-603	42	42	0.0391	0.11
hsa-miR-558	28	23	0.0394	0.11
hsa-miR-501-3p	27	22	0.0414	0.12
hsa-miR-502-3p	27	22	0.0414	0.12
hsa-miR-620	19	12	0.0414	0.12
hsa-miR-1270	19	12	0.0414	0.12
hsa-miR-127-5p	23	17	0.0422	0.11
hsa-miR-577	57	65	0.0447	0.12
hsa-miR-515-5p	39	39	0.0455	0.13
hsa-miR-135b	81	102	0.0461	0.13
hsa-miR-135a	81	102	0.0461	0.13
hsa-miR-643	16	9	0.0462	0.12
hsa-miR-938	21	15	0.0462	0.12
hsa-miR-31	36	35	0.0468	0.12
hsa-miR-584	15	8	0.0477	0.13
hsa-miR-1236	38	38	0.0479	0.13
hsa-miR-1229	20	14	0.0483	0.13
hsa-miR-485-3p	40	41	0.0489	0.13
