# Supplementary material for: MicroRNA-Driven Developmental Remodeling in the Brain Distinguishes Humans from Other Primates
Source: PLoS Biol. 2011 Dec 6;9(12):e1001214. doi: 10.1371/journal.pbio.1001214 (PMC3232219; doi:10.1371/journal.pbio.1001214)
Supplement: Table S8 — Candidate miRNA regulators of PFC developmental remodeling. Micro RNAs and their targets predicted by (i) enrichment of a miRNA targets among PFC type III genes, compared to other divergent gene types (HT p<0.05), (ii) excess of negative correlations between the miRNA's expression profile and its type III targets' expression profiles, compared to negative correlations (r<−0.75) between miRNAs that are not enriched among type III genes and their type III targets (one-sided binomial test p<0.05). We used two kinds of correlation, one based on raw expression profiles, and the other based on expression differences between pairs of species. See Text S1 for details. (XLS) [file pbio.1001214.s017.xls]

## Sheet: Sheet1
Regulator	TargetScan targets supported by expression profile-based correlations
hsa-miR-29b	ENSG00000097033, ENSG00000117600, ENSG00000117598, ENSG00000108219, ENSG00000148429, ENSG00000070018, ENSG00000186469, ENSG00000149926, ENSG00000168256, ENSG00000189159, ENSG00000141622, ENSG00000104885, ENSG00000134323, ENSG00000077044, ENSG00000163714, ENSG00000113761, ENSG00000009413, ENSG00000164542, ENSG00000206579, ENSG00000077279
hsa-miR-29c	ENSG00000097033, ENSG00000117598, ENSG00000108219, ENSG00000148429, ENSG00000070018, ENSG00000186469, ENSG00000149926, ENSG00000168256, ENSG00000189159, ENSG00000141622, ENSG00000104885, ENSG00000134323, ENSG00000077044, ENSG00000163714, ENSG00000009413, ENSG00000164542, ENSG00000206579, ENSG00000101935, ENSG00000077279
hsa-miR-320b	ENSG00000108018, ENSG00000127329, ENSG00000074696, ENSG00000118276, ENSG00000132326, ENSG00000100030, ENSG00000075711, ENSG00000145451, ENSG00000145824, ENSG00000124785, ENSG00000106460, ENSG00000147649, ENSG00000147224
hsa-miR-454	ENSG00000198915, ENSG00000122966, ENSG00000165795, ENSG00000140280, ENSG00000115977, ENSG00000088812, ENSG00000150995, ENSG00000157087, ENSG00000047365, ENSG00000078295, ENSG00000197860, ENSG00000152954, ENSG00000082293, ENSG00000164715
hsa-miR-92a	ENSG00000023171, ENSG00000110931, ENSG00000184226, ENSG00000100604, ENSG00000197535, ENSG00000065559, ENSG00000087095, ENSG00000136478, ENSG00000079313, ENSG00000115977, ENSG00000132326, ENSG00000159082, ENSG00000164061, ENSG00000082293
Regulator	TargetScan targets supported by species-difference-based correlations
hsa-miR-101	ENSG00000116544, ENSG00000172260, ENSG00000116604, ENSG00000156395, ENSG00000151952, ENSG00000183092, ENSG00000198838, ENSG00000103034, ENSG00000171132, ENSG00000055813, ENSG00000089057, ENSG00000100030, ENSG00000088538, ENSG00000151276, ENSG00000171656, ENSG00000145681, ENSG00000197283, ENSG00000112379, ENSG00000179388
hsa-miR-130a	ENSG00000162409, ENSG00000116991, ENSG00000123095, ENSG00000161791, ENSG00000122966, ENSG00000140280, ENSG00000154856, ENSG00000168675, ENSG00000115977, ENSG00000088812, ENSG00000150995, ENSG00000154822, ENSG00000157087, ENSG00000047365, ENSG00000078295, ENSG00000082293, ENSG00000010818, ENSG00000164715, ENSG00000106772, ENSG00000156035, ENSG00000186310
hsa-miR-148b	ENSG00000117411, ENSG00000058668, ENSG00000150672, ENSG00000111344, ENSG00000090975, ENSG00000156642, ENSG00000055813, ENSG00000170017, ENSG00000163637, ENSG00000069122, ENSG00000106236, ENSG00000105976, ENSG00000012232, ENSG00000179388
hsa-miR-301a	ENSG00000162409, ENSG00000116991, ENSG00000122966, ENSG00000100605, ENSG00000137843, ENSG00000168675, ENSG00000160014, ENSG00000115652, ENSG00000138411, ENSG00000088812, ENSG00000154822, ENSG00000157087, ENSG00000138639, ENSG00000134852, ENSG00000078295, ENSG00000137216, ENSG00000172461, ENSG00000069122, ENSG00000010818, ENSG00000164715
hsa-miR-320a	ENSG00000156875, ENSG00000017427, ENSG00000108352, ENSG00000118276, ENSG00000160014, ENSG00000198369, ENSG00000100030, ENSG00000151276, ENSG00000075711, ENSG00000109189, ENSG00000145451, ENSG00000154556, ENSG00000113763, ENSG00000145824, ENSG00000124785, ENSG00000147649, ENSG00000179388, ENSG00000165802, ENSG00000147224
hsa-miR-320b	ENSG00000127329, ENSG00000017427, ENSG00000118276, ENSG00000132326, ENSG00000100030, ENSG00000151276, ENSG00000075711, ENSG00000109189, ENSG00000145451, ENSG00000154556, ENSG00000113763, ENSG00000145824, ENSG00000124785, ENSG00000106460, ENSG00000147649, ENSG00000179388, ENSG00000165802, ENSG00000147224
hsa-miR-320c	ENSG00000161835, ENSG00000127329, ENSG00000017427, ENSG00000169926, ENSG00000118276, ENSG00000170485, ENSG00000198369, ENSG00000132326, ENSG00000100030, ENSG00000151276, ENSG00000075711, ENSG00000109189, ENSG00000145451, ENSG00000154556, ENSG00000113763, ENSG00000145824, ENSG00000124785, ENSG00000106460, ENSG00000147649, ENSG00000179388, ENSG00000165802, ENSG00000147224
hsa-miR-454	ENSG00000162409, ENSG00000116991, ENSG00000198915, ENSG00000123095, ENSG00000122966, ENSG00000165795, ENSG00000100605, ENSG00000137843, ENSG00000140280, ENSG00000154856, ENSG00000168675, ENSG00000160014, ENSG00000115977, ENSG00000115652, ENSG00000138411, ENSG00000088812, ENSG00000154822, ENSG00000088538, ENSG00000157087, ENSG00000134852, ENSG00000078295, ENSG00000152954, ENSG00000082293, ENSG0000…
hsa-miR-92a	ENSG00000058668, ENSG00000152578, ENSG00000023171, ENSG00000051009, ENSG00000089818, ENSG00000174437, ENSG00000110931, ENSG00000184226, ENSG00000100711, ENSG00000197535, ENSG00000065559, ENSG00000108960, ENSG00000136478, ENSG00000168675, ENSG00000160014, ENSG00000115977, ENSG00000132326, ENSG00000124120, ENSG00000054803, ENSG00000159082, ENSG00000157103, ENSG00000164061, ENSG00000151789, ENSG0000…
hsa-miR-940	ENSG00000025800, ENSG00000076356, ENSG00000135119, ENSG00000139998, ENSG00000137843, ENSG00000187446, ENSG00000081923, ENSG00000129911, ENSG00000115977, ENSG00000123636, ENSG00000125967, ENSG00000104435
Regulator	Verified targets (TargetScan targets supported both by inhibition in transfection experiments and by expression profile- or species-difference-based correlations)
hsa-miR-320b	ENSG00000075711, ENSG00000106460, ENSG00000109189, ENSG00000113763, ENSG00000124785, ENSG00000127329, ENSG00000132326, ENSG00000145451, ENSG00000147649, ENSG00000154556, ENSG00000165802
hsa-miR-454	ENSG00000047365, ENSG00000078295, ENSG00000088538, ENSG00000088812, ENSG00000100605, ENSG00000115652, ENSG00000115977, ENSG00000122966, ENSG00000123095, ENSG00000138411, ENSG00000140280, ENSG00000150995, ENSG00000152954, ENSG00000157087, ENSG00000160014, ENSG00000164715, ENSG00000165795, ENSG00000198915
hsa-miR-92a	ENSG00000051009, ENSG00000054803, ENSG00000058668, ENSG00000065559, ENSG00000079313, ENSG00000082293, ENSG00000087095, ENSG00000089818, ENSG00000100604, ENSG00000100711, ENSG00000108960, ENSG00000110931, ENSG00000115977, ENSG00000132326, ENSG00000159082, ENSG00000164061, ENSG00000165802, ENSG00000168675, ENSG00000174437, ENSG00000197535
