# Supplementary material for: MicroRNA-Driven Developmental Remodeling in the Brain Distinguishes Humans from Other Primates
Source: PLoS Biol. 2011 Dec 6;9(12):e1001214. doi: 10.1371/journal.pbio.1001214 (PMC3232219; doi:10.1371/journal.pbio.1001214)
Supplement: Table S9 — Functional characteristics of verified miRNA targets. Kyoto Encyclopedia of Genes and Genomes (KEGG) categories in which verified targets of an miRNA show enrichment, compared to the other categories (the background). “Test” and “Other” indicate the number of genes in a functional category belonging to the tested gene set or the background, respectively. HT, one-sided hypergeometric test. Verified targets are defined using TargetScan, negative correlations in the time series, and inhibition by miRNA-transfection in cell lines. miR_320b targets do not show significant enrichment. Only miR-454 targets show significant enrichment using GO annotation (unpublished data). “Union” indicates the union of verified targets for the miR-320b, miR-454, and miR-92a. (XLS) [file pbio.1001214.s018.xls]

## Sheet: Sheet1
miRNA targets	Category	Test	Other	HT p-value	Bonferroni correction	odd's ratio
miR-454	Calcium signaling pathway	4	102	0.000212	0.0019	22.6
	Phosphatidylinositol signaling system	3	52	0.000572	0.00515	27.1
	GnRH signaling pathway	3	59	0.000816	0.00734	23.8
	Vascular smooth muscle contraction	3	64	0.00103	0.00923	21.9
	Oocyte meiosis	3	67	0.00117	0.0105	20.9
miR-92a	Calcium signaling pathway	2	104	0.0345	0.069	8.9
Union	Calcium signaling pathway	6	100	0.000104	0.000623	10.6
	Phosphatidylinositol signaling system	4	51	0.000715	0.00429	12.3
	GnRH signaling pathway	4	58	0.00113	0.00678	10.8
	Vascular smooth muscle contraction	3	64	0.0143	0.0856	6.8
	Oocyte meiosis	3	67	0.0161	0.0963	6.5
